# Supplementary material for: Neurodevelopmental Profile of a 4.5-Year-Old Girl with Tetrasomy X
Source: Pediatr Rep. 2026 Mar 9;18(2):40. doi: 10.3390/pediatric18020040 (PMC13010689; doi:10.3390/pediatric18020040)
Supplement: Supplementary file 1 [file pediatrrep-18-00040-s001.zip]

Archive with 1 entries (1 files):
- pediatrrep-4143501-supplementary.pdf
